# Supplementary material for: Effect of Rapid Thermal Annealing on the Characteristics of Micro Zn-Doped Ga2O3 Films by Using Mixed Atomic Layer Deposition
Source: Nanomaterials (Basel). 2025 Mar 26;15(7):499. doi: 10.3390/nano15070499 (PMC11990894; doi:10.3390/nano15070499)
Supplement: Supplementary file 1 [file nanomaterials-15-00499-s001.zip]

Archive with 1 entries (1 files):
- nanomaterials-3517469-supplementary.pdf
